# Supplementary material for: Paired comparison of the analytical performance between the Oncomine™ Comprehensive Assay v3 and whole-exome sequencing of ovarian cancer tissue
Source: Mol Biol Rep. 2024 Jul 17;51(1):820. doi: 10.1007/s11033-024-09715-y (PMC11255052; doi:10.1007/s11033-024-09715-y)
Supplement: Supplementary file 1 — Supplementary Material 1 [file 11033_2024_9715_MOESM1_ESM.xlsx]

## Sheet: AvgCovARID1A_region
chr	start	end	width	ID_amplicon_OCAv3	ID_amplicon_WES	Avg.CovOCAv3	Avg.CovWES
chr1	27022879	27023026	148	ARID1A_1.908	ARID1A_3788.1.304	87.7823	9.57091
chr1	27022976	27023113	138	ARID1A_1.1.16110	ARID1A_3788.1.304	2055.74	9.57091
chr1	27023113	27023219	107	ARID1A_1.1.8321	ARID1A_3788.1.304	26.2807	9.57091
chr1	27023113	27023219	107	ARID1A_1.1.8321	ARID1A_3788.1.630	26.2807	2.55465
chr1	27023211	27023298	88	ARID1A_1.1.10694	ARID1A_3788.1.630	1876.17	2.55465
chr1	27023249	27023347	99	ARID1A_1.1.6920	ARID1A_3788.1.630	1189.18	2.55465
chr1	27023551	27023684	134	ARID1A_1.1.15785	ARID1A_3788.2.1848	1051.59	15.3373
chr1	27023684	27023772	89	ARID1A_1.1.7999	ARID1A_3788.3.1076	758.264	172.12
chr1	27023684	27023772	89	ARID1A_1.1.7999	ARID1A_3788.2.1848	758.264	15.3373
chr1	27023710	27023837	128	ARID1A_1.1.15446	ARID1A_3788.3.1076	1652.79	172.12
chr1	27023710	27023837	128	ARID1A_1.1.15446	ARID1A_3788.2.1848	1652.79	15.3373
chr1	27023829	27023942	114	ARID1A_1.2.5109	ARID1A_3788.3.1076	725.812	172.12
chr1	27056093	27056167	75	ARID1A_2.55370	ARID1A_3789.5531	2435.35	137.51
chr1	27056167	27056290	124	ARID1A_2.50064	ARID1A_3789.17071	2848.21	156.758
chr1	27056167	27056290	124	ARID1A_2.50064	ARID1A_3789.5531	2848.21	137.51
chr1	27056218	27056348	131	ARID1A_2.65751	ARID1A_3789.17071	10027.3	156.758
chr1	27056347	27056442	96	ARID1A_2.46744	ARID1A_3789.17071	2560.61	156.758
chr1	27057611	27057690	80	ARID1A_3.72618	ARID1A_3790.450	4607.7	31.4143
chr1	27057652	27057780	129	ARID1A_3.213747	ARID1A_3790.450	818.528	31.4143
chr1	27057757	27057842	86	ARID1A_3.144822	ARID1A_3790.450	2438.1	31.4143
chr1	27057757	27057842	86	ARID1A_3.144822	ARID1A_3790.2731	2438.1	12.1395
chr1	27057813	27057942	130	ARID1A_3.21358	ARID1A_3790.450	673.722	31.4143
chr1	27057813	27057942	130	ARID1A_3.21358	ARID1A_3790.2731	673.722	12.1395
chr1	27057908	27057995	88	ARID1A_3.84310	ARID1A_3790.2731	2814.48	12.1395
chr1	27057974	27058097	124	ARID1A_3.63720	ARID1A_3790.23082	1271.2	170.47
chr1	27057974	27058097	124	ARID1A_3.63720	ARID1A_3790.2731	1271.2	12.1395
chr1	27058070	27058149	80	ARID1A_3.34538	ARID1A_3790.23082	2314.31	170.47
chr1	27059096	27059169	74	ARID1A_4.38018	ARID1A_3791.11916	2837.95	312.291
chr1	27059166	27059286	121	ARID1A_4.36739	ARID1A_3791.11916	1950.25	312.291
chr1	27059267	27059342	76	ARID1A_4.24423	ARID1A_3791.11916	4366.31	312.291
chr1	27087331	27087443	113	ARID1A_5.49309	ARID1A_3792.44	1835.09	146.662
chr1	27087331	27087443	113	ARID1A_5.49309	ARID1A_3792.13196	1835.09	58.0939
chr1	27087432	27087550	119	ARID1A_5.57328	ARID1A_3792.13196	3162.96	58.0939
chr1	27087482	27087603	122	ARID1A_5.16856	ARID1A_3792.13196	2353.19	58.0939
chr1	27087856	27087929	74	ARID1A_6.24685	ARID1A_3793.19254	7109.52	134.801
chr1	27087870	27087994	125	ARID1A_6.51616	ARID1A_3793.19254	2229.22	134.801
chr1	27088613	27088717	105	ARID1A_7.63556	ARID1A_3794.12671	3194.81	207.306
chr1	27088716	27088818	103	ARID1A_7.36631	ARID1A_3794.12671	5442.76	207.306
chr1	27089444	27089556	113	ARID1A_8.181699	ARID1A_3795.18700	5473.53	46.3849
chr1	27089521	27089642	122	ARID1A_8.51486	ARID1A_3795.16705	574.627	531.232
chr1	27089521	27089642	122	ARID1A_8.51486	ARID1A_3795.18700	574.627	46.3849
chr1	27089625	27089711	87	ARID1A_8.96734	ARID1A_3795.16705	2941.51	531.232
chr1	27089677	27089796	120	ARID1A_8.61158	ARID1A_3795.16705	3730.83	531.232
chr1	27092701	27092772	72	ARID1A_9.96175	ARID1A_3796.4647	12634	72.25
chr1	27092768	27092866	99	ARID1A_9.37268	ARID1A_3796.370	1432.27	104.226
chr1	27092768	27092866	99	ARID1A_9.37268	ARID1A_3796.4647	1432.27	72.25
chr1	27092934	27093052	119	ARID1A_10.39254	ARID1A_3796.370	3388.24	104.226
chr1	27093030	27093120	91	ARID1A_10.31980	ARID1A_3796.370	3154.3	104.226
chr1	27094275	27094354	80	ARID1A_11.58186	ARID1A_3798.20764	6213.22	92.9197
chr1	27094334	27094424	91	ARID1A_11.88123	ARID1A_3798.18248	1836.98	293.917
chr1	27094334	27094424	91	ARID1A_11.88123	ARID1A_3798.20764	1836.98	92.9197
chr1	27094393	27094472	80	ARID1A_11.134393	ARID1A_3798.18248	396.698	293.917
chr1	27094469	27094546	78	ARID1A_11.70754	ARID1A_3798.18248	6923.94	293.917
chr1	27097604	27097729	126	ARID1A_12.99703	ARID1A_3799.8346	4972.69	248.677
chr1	27097604	27097729	126	ARID1A_12.99703	ARID1A_3799.23904	4972.69	171.998
chr1	27097729	27097809	81	ARID1A_12.27872	ARID1A_3799.8346	4937.88	248.677
chr1	27097778	27097900	123	ARID1A_12.20703	ARID1A_3799.8346	4030.32	248.677
chr1	27098914	27098992	79	ARID1A_13.81838	ARID1A_3800.9603	3404.42	222.428
chr1	27098991	27099117	127	ARID1A_13.83235	ARID1A_3800.9603	2408.5	222.428
chr1	27099077	27099161	85	ARID1A_13.16992	ARID1A_3800.9603	5717.36	222.428
chr1	27099077	27099161	85	ARID1A_13.16992	ARID1A_3800.22809	5717.36	110.731
chr1	27099295	27099370	76	ARID1A_14.134873	ARID1A_3801.22003	4918.2	194.662
chr1	27099295	27099370	76	ARID1A_14.134873	ARID1A_3800.22809	4918.2	110.731
chr1	27099360	27099432	73	ARID1A_14.170633	ARID1A_3801.22003	4297.2	194.662
chr1	27099402	27099483	82	ARID1A_14.962	ARID1A_3801.22003	2592.71	194.662
chr1	27099765	27099842	78	ARID1A_15.17905	ARID1A_3802.15978	4412.88	140.742
chr1	27099833	27099979	147	ARID1A_15.35608	ARID1A_3802.15978	4261.86	140.742
chr1	27099978	27100082	105	ARID1A_15.9793	ARID1A_3802.15978	4098.99	140.742
chr1	27099978	27100082	105	ARID1A_15.9793	ARID1A_3802.734	4098.99	135.023
chr1	27100080	27100210	131	ARID1A_16.19485	ARID1A_3802.734	2927.77	135.023
chr1	27100176	27100298	123	ARID1A_16.61141	ARID1A_3803.13339	4029.44	219.169
chr1	27100176	27100298	123	ARID1A_16.61141	ARID1A_3802.734	4029.44	135.023
chr1	27100288	27100417	130	ARID1A_17.37639	ARID1A_3803.13339	4957.02	219.169
chr1	27100814	27100963	150	ARID1A_18.123409	ARID1A_3805.1.11486	1222.41	104.396
chr1	27100814	27100963	150	ARID1A_18.123409	ARID1A_3805.1.2670	1222.41	96.8411
chr1	27100896	27100994	99	ARID1A_18.225615	ARID1A_3805.1.11486	3651	104.396
chr1	27100896	27100994	99	ARID1A_18.225615	ARID1A_3805.1.2670	3651	96.8411
chr1	27100994	27101125	132	ARID1A_18.88844	ARID1A_3805.2.23449	3346.83	516.588
chr1	27100994	27101125	132	ARID1A_18.88844	ARID1A_3805.1.2670	3346.83	96.8411
chr1	27101097	27101178	82	ARID1A_18.85623	ARID1A_3805.2.23449	582.724	516.588
chr1	27101097	27101178	82	ARID1A_18.85623	ARID1A_3805.1.2670	582.724	96.8411
chr1	27101158	27101287	130	ARID1A_18.184554	ARID1A_3805.2.23449	1591.64	516.588
chr1	27101256	27101335	80	ARID1A_18.176948	ARID1A_3805.2.23449	363.916	516.588
chr1	27101256	27101335	80	ARID1A_18.176948	ARID1A_3805.2.15675	363.916	37.9471
chr1	27101320	27101450	131	ARID1A_18.128480	ARID1A_3805.2.15675	2087.08	37.9471
chr1	27101433	27101513	81	ARID1A_18.73364	ARID1A_3805.2.15675	4249.07	37.9471
chr1	27101485	27101614	130	ARID1A_18.253696	ARID1A_3805.2.17332	1419.54	572.813
chr1	27101485	27101614	130	ARID1A_18.253696	ARID1A_3805.2.15675	1419.54	37.9471
chr1	27101570	27101691	122	ARID1A_18.181619	ARID1A_3805.2.17332	445.842	572.813
chr1	27101642	27101727	86	ARID1A_18.146093	ARID1A_3805.2.17332	3992.64	572.813
chr1	27102049	27102127	79	ARID1A_19.41328	ARID1A_3807.20599	10394.5	123.389
chr1	27102068	27102199	132	ARID1A_19.10197	ARID1A_3807.20599	5332.54	123.389
chr1	27102171	27102253	83	ARID1A_19.20895	ARID1A_3807.20599	4395.17	123.389
chr1	27105496	27105615	120	ARID1A_20.1.226444	ARID1A_3808.1.13724	3635.69	349.387
chr1	27105603	27105697	95	ARID1A_20.1.353649	ARID1A_3808.1.13724	1234.16	349.387
chr1	27105603	27105697	95	ARID1A_20.1.353649	ARID1A_3808.1.5712	1234.16	171.518
chr1	27105646	27105756	111	ARID1A_20.1.304084	ARID1A_3808.1.5712	3511.13	171.518
chr1	27105752	27105821	70	ARID1A_20.1.66890	ARID1A_3808.1.5712	3248.76	171.518
chr1	27105791	27105896	106	ARID1A_20.1.191781	ARID1A_3808.2.16617	3354.57	231.671
chr1	27105791	27105896	106	ARID1A_20.1.191781	ARID1A_3808.1.5712	3354.57	171.518
chr1	27105881	27105961	81	ARID1A_20.1.274729	ARID1A_3808.2.16617	4414.17	231.671
chr1	27105926	27106058	133	ARID1A_20.1.145075	ARID1A_3808.2.10779	3994.47	294.323
chr1	27105926	27106058	133	ARID1A_20.1.145075	ARID1A_3808.2.16617	3994.47	231.671
chr1	27106054	27106135	82	ARID1A_20.1.283498	ARID1A_3808.2.10779	3723.7	294.323
chr1	27106096	27106194	99	ARID1A_20.1.133741	ARID1A_3808.2.10779	5627.57	294.323
chr1	27106191	27106289	99	ARID1A_20.1.232386	ARID1A_3808.2.10779	3822.34	294.323
chr1	27106191	27106289	99	ARID1A_20.1.232386	ARID1A_3808.2.20589	3822.34	122.007
chr1	27106227	27106356	130	ARID1A_20.1.121354	ARID1A_3808.2.10779	4662.64	294.323
chr1	27106227	27106356	130	ARID1A_20.1.121354	ARID1A_3808.2.20589	4662.64	122.007
chr1	27106356	27106438	83	ARID1A_20.1.273086	ARID1A_3808.3.9750	4155.29	144.058
chr1	27106356	27106438	83	ARID1A_20.1.273086	ARID1A_3808.2.20589	4155.29	122.007
chr1	27106388	27106504	117	ARID1A_20.2.221784	ARID1A_3808.3.9750	1695.48	144.058
chr1	27106388	27106504	117	ARID1A_20.2.221784	ARID1A_3808.2.20589	1695.48	122.007
chr1	27106497	27106574	78	ARID1A_20.2.84585	ARID1A_3808.3.9750	999.549	144.058
chr1	27106535	27106654	120	ARID1A_20.2.254180	ARID1A_3808.3.9750	420.829	144.058
chr1	27106535	27106654	120	ARID1A_20.2.254180	ARID1A_3808.3.2422	420.829	79.9678
chr1	27106630	27106732	103	ARID1A_20.2.235987	ARID1A_3808.3.9750	7004.9	144.058
chr1	27106630	27106732	103	ARID1A_20.2.235987	ARID1A_3808.3.2422	7004.9	79.9678
chr1	27106692	27106822	131	ARID1A_20.2.148387	ARID1A_3808.3.2422	943.833	79.9678
chr1	27106805	27106891	87	ARID1A_20.2.156796	ARID1A_3808.4.9432	3244.75	443.449
chr1	27106805	27106891	87	ARID1A_20.2.156796	ARID1A_3808.3.2422	3244.75	79.9678
chr1	27106857	27106983	127	ARID1A_20.2.52109	ARID1A_3808.4.9432	5354.78	443.449
chr1	27106971	27107053	83	ARID1A_20.2.68833	ARID1A_3808.4.9432	8558.05	443.449
chr1	27106971	27107053	83	ARID1A_20.2.68833	ARID1A_3808.4.11438	8558.05	191.431
chr1	27107012	27107146	135	ARID1A_20.2.105668	ARID1A_3808.4.9432	1772.64	443.449
chr1	27107012	27107146	135	ARID1A_20.2.105668	ARID1A_3808.4.11438	1772.64	191.431
chr1	27107144	27107220	77	ARID1A_20.2.196226	ARID1A_3808.4.11438	2472.96	191.431
chr1	27107177	27107279	103	ARID1A_20.2.206730	ARID1A_3808.4.11438	6725.68	191.431
						3192.39	181.179	Average coverage

## Sheet: AvgCovTP53_region
chr	start	end	width	ID_amplicon_OCAv3	ID_amplicon_WES	Avg.CovOCAv3	Avg.CovWES
chr17	7572833	7572936	104	TP53_1.3.1810912	TP53_156466.13489	1486.54	62.0729
chr17	7572930	7573021	92	TP53_1.3.1590469	TP53_156466.13489	1733.44	62.0729
chr17	7573883	7573977	95	TP53_2.760385	TP53_156467.10817	3296.23	210.78
chr17	7573976	7574068	93	TP53_2.557183	TP53_156467.10817	5219.89	210.78
chr17	7576494	7576603	110	TP53_3.469162	TP53_156468.2431	1987.28	151.048
chr17	7576592	7576693	102	TP53_3.358320	TP53_156468.2431	1836.2	151.048
chr17	7576592	7576693	102	TP53_3.358320	TP53_156468.5800	1836.2	120.586
chr17	7576821	7576940	120	TP53_1.46429	TP53_156468.5800	1083.1	120.586
chr17	7576821	7576940	120	TP53_1.46429	TP53_156470.12356	1083.1	154.537
chr17	7576992	7577113	122	TP53_5.660062	TP53_156470.12356	4098.48	154.537
chr17	7576992	7577113	122	TP53_5.660062	TP53_156471.13375	4098.48	78.3086
chr17	7577086	7577190	105	TP53_5.803151	TP53_156470.12356	2962.51	154.537
chr17	7577086	7577190	105	TP53_5.803151	TP53_156471.13375	2962.51	78.3086
chr17	7577432	7577557	126	TP53_7.361197	TP53_156472.8207	1319.66	53.1769
chr17	7577527	7577645	119	TP53_7.148281	TP53_156472.8207	3277.39	53.1769
chr17	7578144	7578267	124	TP53_10.1.366103	TP53_156473.4470	3391.34	47.0656
chr17	7578253	7578370	118	TP53_10.210186	TP53_156473.4470	1703.57	47.0656
chr17	7578253	7578370	118	TP53_10.210186	TP53_156473.7593	1703.57	112.3
chr17	7578353	7578477	125	TP53_2.7244	TP53_156473.4470	4854.65	47.0656
chr17	7578353	7578477	125	TP53_2.7244	TP53_156473.7593	4854.65	112.3
chr17	7578449	7578563	115	TP53_10.1.804509	TP53_156473.7593	4224.22	112.3
chr17	7578449	7578563	115	TP53_10.1.804509	TP53_156474.8609	4224.22	113.337
chr17	7579292	7579396	105	TP53_11.1216011	TP53_156476.10839	5032.66	146.148
chr17	7579292	7579396	105	TP53_11.1216011	TP53_156476.821	5032.66	228.79
chr17	7579387	7579503	117	TP53_11.1324631	TP53_156476.821	5359.16	228.79
chr17	7579495	7579595	101	TP53_11.1195092	TP53_156476.821	8938.2	228.79
chr17	7579495	7579595	101	TP53_11.1195092	TP53_156476.14349	8938.2	143.265
chr17	7579697	7579769	73	TP53_1111	TP53_156476.14349	1509.78	143.265
chr17	7579697	7579769	73	TP53_1111	TP53_156478.3483	1509.78	29.8481
chr17	7579836	7579961	126	TP53_12.416326	TP53_156478.3483	4867.17	29.8481
						3480.83	119.525	Average coverage

## Sheet: AvgCovTP53_OCAv3_amplicon
ID_amplicon_OCAv3	chr	start	end	Avg.CovOCAv3
TP53_1.3.1810912	chr17	7572833	7572936	1486.54		number of amplicons with average coverage below 100x	0
TP53_1.3.1590469	chr17	7572930	7573021	1733.44		number of amplicons with average coverage above 100x	20
TP53_2.760385	chr17	7573883	7573977	3296.23
TP53_2.557183	chr17	7573976	7574068	5219.89
TP53_3.469162	chr17	7576494	7576603	1987.28
TP53_3.358320	chr17	7576592	7576693	1836.2
TP53_1.46429	chr17	7576821	7576940	1083.1
TP53_5.660062	chr17	7576992	7577113	4098.48
TP53_5.803151	chr17	7577086	7577190	2962.51
TP53_7.361197	chr17	7577432	7577557	1319.66
TP53_7.148281	chr17	7577527	7577645	3277.39
TP53_10.1.366103	chr17	7578144	7578267	3391.34
TP53_10.210186	chr17	7578253	7578370	1703.57
TP53_2.7244	chr17	7578353	7578477	4854.65
TP53_10.1.804509	chr17	7578449	7578563	4224.22
TP53_11.1216011	chr17	7579292	7579396	5032.66
TP53_11.1324631	chr17	7579387	7579503	5359.16
TP53_11.1195092	chr17	7579495	7579595	8938.2
TP53_1111	chr17	7579697	7579769	1509.78
TP53_12.416326	chr17	7579836	7579961	4867.17

## Sheet: AvgCovARID1A_OCAv3_amplicon
ID_amplicon_OCAv3	chr	Start	End	Avg.CovOCAv3
ARID1A_1.908	chr1	27022879	27023026	87.7823		number of amplicons with average coverage below 100x	2
ARID1A_1.1.16110	chr1	27022976	27023113	2055.74		number of amplicons with average coverage above 100x	97
ARID1A_1.1.8321	chr1	27023113	27023219	26.2807			99
ARID1A_1.1.10694	chr1	27023211	27023298	1876.17
ARID1A_1.1.6920	chr1	27023249	27023347	1189.18
ARID1A_3.1838	chr1	27023344	27023468	224.706
ARID1A_1.1.21853	chr1	27023377	27023516	1789.45
ARID1A_1.1.4195	chr1	27023509	27023596	3333.08
ARID1A_1.1.15785	chr1	27023551	27023684	1051.59
ARID1A_1.1.7999	chr1	27023684	27023772	758.264
ARID1A_1.1.15446	chr1	27023710	27023837	1652.79
ARID1A_1.2.5109	chr1	27023829	27023942	725.812
ARID1A_1.2.2526	chr1	27023895	27024032	2167.45
ARID1A_1.2.3761	chr1	27024031	27024138	1329.19
ARID1A_2.55370	chr1	27056093	27056167	2435.35
ARID1A_2.50064	chr1	27056167	27056290	2848.21
ARID1A_2.65751	chr1	27056218	27056348	10027.3
ARID1A_2.46744	chr1	27056347	27056442	2560.61
ARID1A_3.72618	chr1	27057611	27057690	4607.7
ARID1A_3.213747	chr1	27057652	27057780	818.528
ARID1A_3.144822	chr1	27057757	27057842	2438.1
ARID1A_3.21358	chr1	27057813	27057942	673.722
ARID1A_3.84310	chr1	27057908	27057995	2814.48
ARID1A_3.63720	chr1	27057974	27058097	1271.2
ARID1A_3.34538	chr1	27058070	27058149	2314.31
ARID1A_4.38018	chr1	27059096	27059169	2837.95
ARID1A_4.36739	chr1	27059166	27059286	1950.25
ARID1A_4.24423	chr1	27059267	27059342	4366.31
ARID1A_5.49309	chr1	27087331	27087443	1835.09
ARID1A_5.57328	chr1	27087432	27087550	3162.96
ARID1A_5.16856	chr1	27087482	27087603	2353.19
ARID1A_6.24685	chr1	27087856	27087929	7109.52
ARID1A_6.51616	chr1	27087870	27087994	2229.22
ARID1A_7.63556	chr1	27088613	27088717	3194.81
ARID1A_7.36631	chr1	27088716	27088818	5442.76
ARID1A_8.181699	chr1	27089444	27089556	5473.53
ARID1A_8.51486	chr1	27089521	27089642	574.627
ARID1A_8.96734	chr1	27089625	27089711	2941.51
ARID1A_8.61158	chr1	27089677	27089796	3730.83
ARID1A_9.96175	chr1	27092701	27092772	12634
ARID1A_9.37268	chr1	27092768	27092866	1432.27
ARID1A_10.39254	chr1	27092934	27093052	3388.24
ARID1A_10.31980	chr1	27093030	27093120	3154.3
ARID1A_11.58186	chr1	27094275	27094354	6213.22
ARID1A_11.88123	chr1	27094334	27094424	1836.98
ARID1A_11.134393	chr1	27094393	27094472	396.698
ARID1A_11.70754	chr1	27094469	27094546	6923.94
ARID1A_12.99703	chr1	27097604	27097729	4972.69
ARID1A_12.27872	chr1	27097729	27097809	4937.88
ARID1A_12.20703	chr1	27097778	27097900	4030.32
ARID1A_13.81838	chr1	27098914	27098992	3404.42
ARID1A_13.83235	chr1	27098991	27099117	2408.5
ARID1A_13.16992	chr1	27099077	27099161	5717.36
ARID1A_14.134873	chr1	27099295	27099370	4918.2
ARID1A_14.170633	chr1	27099360	27099432	4297.2
ARID1A_14.962	chr1	27099402	27099483	2592.71
ARID1A_15.17905	chr1	27099765	27099842	4412.88
ARID1A_15.35608	chr1	27099833	27099979	4261.86
ARID1A_15.9793	chr1	27099978	27100082	4098.99
ARID1A_16.19485	chr1	27100080	27100210	2927.77
ARID1A_16.61141	chr1	27100176	27100298	4029.44
ARID1A_17.37639	chr1	27100288	27100417	4957.02
ARID1A_18.123409	chr1	27100814	27100963	1222.41
ARID1A_18.225615	chr1	27100896	27100994	3651
ARID1A_18.88844	chr1	27100994	27101125	3346.83
ARID1A_18.85623	chr1	27101097	27101178	582.724
ARID1A_18.184554	chr1	27101158	27101287	1591.64
ARID1A_18.176948	chr1	27101256	27101335	363.916
ARID1A_18.128480	chr1	27101320	27101450	2087.08
ARID1A_18.73364	chr1	27101433	27101513	4249.07
ARID1A_18.253696	chr1	27101485	27101614	1419.54
ARID1A_18.181619	chr1	27101570	27101691	445.842
ARID1A_18.146093	chr1	27101642	27101727	3992.64
ARID1A_19.41328	chr1	27102049	27102127	10394.5
ARID1A_19.10197	chr1	27102068	27102199	5332.54
ARID1A_19.20895	chr1	27102171	27102253	4395.17
ARID1A_20.1.226444	chr1	27105496	27105615	3635.69
ARID1A_20.1.353649	chr1	27105603	27105697	1234.16
ARID1A_20.1.304084	chr1	27105646	27105756	3511.13
ARID1A_20.1.66890	chr1	27105752	27105821	3248.76
ARID1A_20.1.191781	chr1	27105791	27105896	3354.57
ARID1A_20.1.274729	chr1	27105881	27105961	4414.17
ARID1A_20.1.145075	chr1	27105926	27106058	3994.47
ARID1A_20.1.283498	chr1	27106054	27106135	3723.7
ARID1A_20.1.133741	chr1	27106096	27106194	5627.57
ARID1A_20.1.232386	chr1	27106191	27106289	3822.34
ARID1A_20.1.121354	chr1	27106227	27106356	4662.64
ARID1A_20.1.273086	chr1	27106356	27106438	4155.29
ARID1A_20.2.221784	chr1	27106388	27106504	1695.48
ARID1A_20.2.84585	chr1	27106497	27106574	999.549
ARID1A_20.2.254180	chr1	27106535	27106654	420.829
ARID1A_20.2.235987	chr1	27106630	27106732	7004.9
ARID1A_20.2.148387	chr1	27106692	27106822	943.833
ARID1A_20.2.156796	chr1	27106805	27106891	3244.75
ARID1A_20.2.52109	chr1	27106857	27106983	5354.78
ARID1A_20.2.68833	chr1	27106971	27107053	8558.05
ARID1A_20.2.105668	chr1	27107012	27107146	1772.64
ARID1A_20.2.196226	chr1	27107144	27107220	2472.96
ARID1A_20.2.206730	chr1	27107177	27107279	6725.68

## Sheet: AvgCovTP53_WES_amplicon
ID_amplicon_WES	chr	start	end	Avg.CovWES
TP53_156466.13489	chr17	7572832	7573048	62.0729		number of amplicons with average coverage below 49x	2
TP53_156467.10817	chr17	7573821	7574043	210.78		number of amplicons with average coverage above 49x	12
TP53_156468.2431	chr17	7576499	7576690	151.048			14
TP53_156468.5800	chr17	7576678	7576898	120.586
TP53_156470.12356	chr17	7576887	7577102	154.537
TP53_156471.13375	chr17	7577089	7577283	78.3086
TP53_156472.8207	chr17	7577393	7577617	53.1769
TP53_156473.4470	chr17	7578143	7578362	47.0656
TP53_156473.7593	chr17	7578317	7578519	112.3
TP53_156474.8609	chr17	7578503	7578688	113.337
TP53_156476.10839	chr17	7579104	7579336	146.148
TP53_156476.821	chr17	7579324	7579528	228.79
TP53_156476.14349	chr17	7579514	7579716	143.265
TP53_156478.3483	chr17	7579704	7579922	29.8481

## Sheet: AvgCovARID1A_WES_amplicon
ID_amplicon_WES	chr	start	end	Avg.CovWES
ARID1A_3788.1.304	chr1	27022974	27023182	9.57091		number of amplicons with average coverage below 49x	7
ARID1A_3788.1.630	chr1	27023114	27023329	2.55465		number of amplicons with average coverage above 49x	36
ARID1A_3788.2.1848	chr1	27023602	27023811	15.3373			43
ARID1A_3788.3.1076	chr1	27023692	27023886	172.12
ARID1A_3789.5531	chr1	27056018	27056213	137.51
ARID1A_3789.17071	chr1	27056202	27056382	156.758
ARID1A_3790.450	chr1	27057604	27057830	31.4143
ARID1A_3790.2731	chr1	27057823	27058056	12.1395
ARID1A_3790.23082	chr1	27058046	27058219	170.47
ARID1A_3791.11916	chr1	27059099	27059322	312.291
ARID1A_3792.44	chr1	27087235	27087412	146.662
ARID1A_3792.13196	chr1	27087400	27087593	58.0939
ARID1A_3793.19254	chr1	27087812	27088032	134.801
ARID1A_3794.12671	chr1	27088611	27088832	207.306
ARID1A_3795.18700	chr1	27089362	27089589	46.3849
ARID1A_3795.16705	chr1	27089577	27089787	531.232
ARID1A_3796.4647	chr1	27092646	27092867	72.25
ARID1A_3796.370	chr1	27092855	27093062	104.226
ARID1A_3798.20764	chr1	27094188	27094370	92.9197
ARID1A_3798.18248	chr1	27094358	27094538	293.917
ARID1A_3799.23904	chr1	27097482	27097683	171.998
ARID1A_3799.8346	chr1	27097671	27097901	248.677
ARID1A_3800.9603	chr1	27098921	27099141	222.428
ARID1A_3800.22809	chr1	27099129	27099330	110.731
ARID1A_3801.22003	chr1	27099318	27099499	194.662
ARID1A_3802.15978	chr1	27099831	27100064	140.742
ARID1A_3802.734	chr1	27100052	27100253	135.023
ARID1A_3803.13339	chr1	27100240	27100421	219.169
ARID1A_3805.1.11486	chr1	27100759	27100984	104.396
ARID1A_3805.1.2670	chr1	27100899	27101124	96.8411
ARID1A_3805.2.23449	chr1	27101109	27101317	516.588
ARID1A_3805.2.15675	chr1	27101305	27101532	37.9471
ARID1A_3805.2.17332	chr1	27101523	27101718	572.813
ARID1A_3807.20599	chr1	27102001	27102223	123.389
ARID1A_3808.1.13724	chr1	27105412	27105638	349.387
ARID1A_3808.1.5712	chr1	27105626	27105850	171.518
ARID1A_3808.2.16617	chr1	27105838	27106051	231.671
ARID1A_3808.2.10779	chr1	27106042	27106241	294.323
ARID1A_3808.2.20589	chr1	27106229	27106444	122.007
ARID1A_3808.3.9750	chr1	27106433	27106637	144.058
ARID1A_3808.3.2422	chr1	27106625	27106850	79.9678
ARID1A_3808.4.9432	chr1	27106837	27107057	443.449
ARID1A_3808.4.11438	chr1	27107051	27107279	191.431
